# Supplementary material for: An Antimicrobial Copper–Plastic Composite Coating: Characterization and In Situ Study in a Hospital Environment
Source: Int J Mol Sci. 2024 Apr 18;25(8):4471. doi: 10.3390/ijms25084471 (PMC11050275; doi:10.3390/ijms25084471)
Supplement: Supplementary file 1 [file ijms-25-04471-s001.zip]

Archive with 1 entries (1 files):
- ijms-2957169-supplementary.pdf
